# Supplementary material for: Targeting of Mcl-1 Expression by MiRNA-3614-5p Promotes Cell Apoptosis of Human Prostate Cancer Cells
Source: Int J Mol Sci. 2022 Apr 11;23(8):4194. doi: 10.3390/ijms23084194 (PMC9029607; doi:10.3390/ijms23084194)
Supplement: Supplementary file 1 [file ijms-23-04194-s001.zip]

Archive with 1 entries (1 files):
- ijms-1622727-supplementary.pdf
